# Supplementary material for: Transient disease dynamics across ecological scales
Source: Theor Ecol. 2021 May 27;14(4):625–40. doi: 10.1007/s12080-021-00514-w (PMC8156581; doi:10.1007/s12080-021-00514-w)
Supplement: Supplementary file 1 — Supplementary file1 (XLSX 11 KB) [file 12080_2021_514_MOESM1_ESM.xlsx]

## Sheet: Sheet1
Network Dynamics	Typical Spatial Scale	Typical Time Scale	Human Examples	Animal Examples	Potential Transmission Outcomes	Potential Epidemic Outcomes
Advection	A single population	Early phase of outbreak	health-seeking behavior (Bogoch et al. 2015; Fallah et al. 2018)	forest clearcutting facilitates colonizations of new habitat patches (Wahlberg et al. 2002; Driscoll et al. 2013)	transmission between patches is increased or established; biased dispersal from infected patch(es) to uninfected patch(es)	incidence increases; longer epidemic duration
Suppression	Multiple populations	Increasing and peak phases of outbreak	disease avoidance (SARS: Riley et al. 2003, COVID-19: Ainslie et al. 2020; Chinazzi et al. 2020)	flooding separates terrestrial populations and achieves partial quarantine (Angelone et al. 2011; Erös and Grant 2015).	transmission between patches is reduced or terminated; system-wide suppression across metapopulation	incidence decreases; shorter epidemic duration
Diffusion	Single to multiple populations	Early-to-peak phases of outbreak	disease escape and avoidance (Médecins Sans Frontières 2009; Bengtsson et al. 2015; Dellicour et al. 2018)	wildfire-induced dispersal (Nimmo et al. 2019)	transmission between patches is increased; unbiased, synchronous disperal from infected patch(es) to uninfected patches	incidence increases; significantly longer epidemic duration
